# Supplementary material for: Defensive behavior of the invasive alien hornet, Vespa velutina, against color, hair and auditory stimuli of potential aggressors
Source: PeerJ. 2021 Apr 6;9:e11249. doi: 10.7717/peerj.11249 (PMC8034368; doi:10.7717/peerj.11249)
Supplement: Supplemental Information 1 — Number of workers [file peerj-09-11249-s001.csv]

Table S1. Number of workers engaged in defensive behavior against eight colored bundles from nine Vespa velutina nests.
Nest No.	Bundle colors								Total
	Black	Brown	Yellow	Green	Orange	Grey	Red	White
1	16	8	0	2	0	2	1	0	29
2	11	5	0	0	1	0	2	0	19
3	19	11	2	1	1	2	2	0	38
4	23	11	2	0	0	2	6	1	45
5	14	9	0	0	1	0	1	0	25
6	27	16	0	1	0	1	2	1	48
7	13	7	0	1	0	1	1	0	23
8	28	14	1	1	2	1	2	0	49
9	34	19	3	1	1	2	2	2	64
Average	20.56	11.11	0.89	0.78	0.67	1.22	2.11	0.44
Table S2. Duration of defensive behavior against eight colored bundles in Vespa velutina workers from nine nests
Bundle colors	Nest number									Average
	1	2	3	4	5	6	7	8	9
Black	86	54	81	88	55	77	49	114	135	82.11
Brown	26	21	33	27	19	41	15	25	40	27.44
Yellow	0	0	2	2	0	0	0	1	4	1
Green	2	0	1	0	0	1	2	1	3	1.11
Orange	0	1	3	0	1	0	0	3	2	1.11
Grey	3	0	3	2	0	1	1	1	1	1.33
Red	1	2	1	12	1	3	1	2	1	2.67
White	1	0	1	1	0	1	0	2	2
Table S3. Number of workers involved in defensive behavior against single-color bundles in Vespa velutina workers from nine nests
Nest No.	Bundle colors
	Black	Brown	Yellow	Green	Orange	Grey	Red	White	Total
1	23	16	3	2	3	5	5	1	58
2	15	9	1	1	2	2	2	0	32
3	26	16	2	3	3	3	5	1	59
4	31	20	2	4	3	4	6	2	72
5	18	8	1	0	2	3	2	0	34
6	29	14	3	2	4	6	6	1	65
7	16	10	1	0	1	1	2	0	31
8	35	22	3	3	4	5	7	2	81
9	44	31	5	4	8	11	15	3	121
Average	26.33	16.22	2.33	2.11	3.33	4.44	5.56	1.11
Table S4. Duration of defensive behavior against single-color bundles in Vespa velutina workers from nine nests
Bundle colors	Nest Number									Average
	1	2	3	4	5	6	7	8	9
Black	97	61	89	102	70	87	69	124	146	93.89
Brown	25	17	28	33	11	16	20	38	51	26.56
Yellow	4	1	1	1	1	2	1	2	7	2.22
Green	1	1	2	5	0	1	0	4	7	2.33
Orange	4	1	3	5	2	6	1	5	15	4.67
Grey	8	3	6	7	2	14	1	9	24	8.22
Red	8	3	10	14	2	12	1	16	39	11.67
White	1	0	1	1	0	1	0	2	2	0.89
Table S5. Comparison of the number of workers showing defensive behavior against hair and hairless black bundles in Vespa velutina workers from nine nests
Nest No.	Bundles		Total
	Black hair	Black hairless
1	20	13	33
2	13	8	21
3	26	19	45
4	29	22	51
5	14	8	22
6	26	22	48
7	14	10	24
8	30	24	54
9	41	34	75
Average	23.67	17.78
Table S6. Duration and final time of the defensive response against black hair bundles in Vespa velutina workers from nine
Duration (s)	Nest number									Average
	1	2	3	4	5	6	7	8	9
0-30	17	11	24	27	12	24	13	27	38	21.44
30-60	9	4	15	15	5	18	3	20	22	12.33
60-90	4	2	6	5	2	9	3	9	11	5.67
90-120	1	2	3	2	1	6	2	5	4	2.89
120-150	1	1	1	2	1	3	1	2	5	1.89
150-180	2	1	2	1	0	3	1	3	3	1.78
180-210	1	1	1	2	0	2	0	1	2	1.11
210-240	0	0	2	1	0	1	0	1	1	0.67
240-270	0	0	1	0	0	0	0	3	2	0.67
270-300	0	0	0	0	0	0	0	1	1	0.22
Final time	196	188	255	217	141	237	154	281	297	218.44
Table S7 Duration and final time of the defensive response against black hairless bundles in Vespa velutina workers from nine nests.
Duration (s)	Nest number									Average
	1	2	3	4	5	6	7	8	9
0-30	12	8	17	20	8	19	9	21	32	16.22
30-60	4	1	6	6	2	7	1	6	11	4.88
60-90	1	0	1	2	0	1	0	0	3	0.89
90-120	0	0	0	0	0	0	0	1	1	0.22
120-150	0	0	0	0	0	0	0	0	1	0.11
150-180	0	0	0	0	0	0	0	0	0	0
180-210	0	0	0	0	0	0	0	0	0	0
210-240	0	0	0	0	0	0	0	0	0	0
240-270	0	0	0	0	0	0	0	0	0	0
270-300	0	0	0	0	0	0	0	0	0	0
Final time	66	52	78	83	37	69	33	94	122	70.44
Table S8. Comparison of the number of workers engaged in the defensive response against green hair and black hair bundles in Vespa velutina workers from nine nests.
Nest No.	Bundle		Total
	Green hair	Black hairless
1	5	23	28
2	3	15	18
3	6	30	36
4	7	38	45
5	2	13	15
6	6	33	39
7	2	16	18
8	9	41	50
9	8	44	52
Average	5.33	28.11
